# Supplementary material for: Anti-HBc IgG Responses Occurring at the Early Phase of Infection Correlate Negatively with HBV Replication in a Mouse Model
Source: Viruses. 2022 Sep 11;14(9):2011. doi: 10.3390/v14092011 (PMC9505635; doi:10.3390/v14092011)
Supplement: Supplementary file 1 [file viruses-14-02011-s001.zip]

Archive with 1 entries (1 files):
- viruses-1862903-supplementary.pdf
